# Supplementary material for: It Takes Two to Tango: A Bacterial Biofilm Provides Protection against a Fungus-Feeding Bacterial Predator
Source: Microorganisms. 2021 Jul 23;9(8):1566. doi: 10.3390/microorganisms9081566 (PMC8398733; doi:10.3390/microorganisms9081566)
Supplement: Supplementary file 1 [file microorganisms-09-01566-s001.zip]

Archive with 1 entries (1 files):
- microorganisms-1303879-supplementary.pdf
